# Supplementary material for: DNA barcoding as a valuable tool for delimiting mollusk species of the genus Biomphalaria Preston, 1910 (Gastropoda: Planorbidae)
Source: Front Cell Infect Microbiol. 2023 Apr 24;13:1167787. doi: 10.3389/fcimb.2023.1167787 (PMC10165093; doi:10.3389/fcimb.2023.1167787)
Supplement: Supplementary file 1 [file DataSheet_1.zip]

Archive with 2 entries (2 files):
- Material Suplementar 1 - IB e grupos Biomphalaria_2.png
- Supplementary Material_DataSheets.pdf
